# Supplementary material for: Classifying Breast Cancer Metastasis Based on Imaging of Tumor Primary and Tumor Biology
Source: Diagnostics (Basel). 2023 Jan 25;13(3):437. doi: 10.3390/diagnostics13030437 (PMC9914718; doi:10.3390/diagnostics13030437)
Supplement: Supplementary file 1 [file diagnostics-13-00437-s001.zip]

Archive with 1 entries (1 files):
- diagnostics-2087816-supplementary.pdf
